# Supplementary material for: Lomentospora prolificans Disseminated Infections: A Systematic Review of Reported Cases
Source: Pathogens. 2022 Dec 31;12(1):67. doi: 10.3390/pathogens12010067 (PMC9861501; doi:10.3390/pathogens12010067)
Supplement: Supplementary file 1 [file pathogens-12-00067-s001.zip]

Archive with 1 entries (1 files):
- pathogens-2096400-supplementary.pdf
